# Supplementary material for: miR-29a/b1 Regulates the Luteinizing Hormone Secretion and Affects Mouse Ovulation
Source: Front Endocrinol (Lausanne). 2021 May 31;12:636220. doi: 10.3389/fendo.2021.636220 (PMC8202074; doi:10.3389/fendo.2021.636220)
Supplement: Supplementary Table 1 — List of oligonucleotides used. [file Table_1.xlsx]

## Sheet: Sheet1
Oligonucleotides used for qPCR.
Gene	Forward sequences	Reverse sequences
pre-miR-29a	CCCTTAGAGGATGACTGATTTCTT	CCGATTTCAGATGGTGCTAGA
pre-miR-29b1	AGGAAGCTGGTTTCATATGGT	TCAAATGGTGCTAGACAATCACT
β-actin	CCTGTATGCCTCTGGTCGTA	CCATCTCCTGCTCGAAGTCT
mature-miR-29a	CCTAGCACCATTTGAAATCAGTGTT	Uniprimer
mature-miR-29b	TCTCCCTCCGTAGCACCATC
mature-miR-29c	TAGCACCATTTGAAATCG
U6	CCCTGCGCAAGGATGACA
Primer I	AGGGGGCAGGGTCTCATTAGCA	CCCACCCCCTTCCCCTCAG
Dnmt3a	CGCAAAGCCATCTACGAAGTCC	GCTTGTTCTGCACTTCCACAGC
Hdac4	AGCAGGAGCTGCTCTTCAGACA	ACAGAGGTCTGTGGCTGCCAAA
Cga	GGTCATGCTGTCCATGTTCCTG	GGGCTCCTAGCTTGGAGAAGTAT
Tshb	CGTGGATAGGAGAGAGTGTGCC	TACAGACATCCTGAGAGAGTGCAT
Ssr3	TCGGCGCTGTTCTTCGGGAA	GGTCATCACACTGTAGAGCACAG
Scg2	GAGGAGCTGTCCGGTGCTGA	AGTCGGTACGCCTTAGCTCCA
Pcsk1	GACGTGGGCTGAACAACAGTATG	GCAGAGCTGCAGTCATTCTGGTA
Myl2	TGATCAAAGAGGCTCCAGGTCC	CCCTCGGGATCAAACACCTTGAAT
Prl	AGCTGTTTGACCGTGTGGTCATA	AAACTCACGGTCTTGCACATACTG
Ergic	TGGTGCCATTATCTCCATCTG	GTCAATTTTGCCTCCGCTG
Fkbp2	TTTCTCCCTTGGCACTGGCCAG	GGGCTCCCCGCTCTCCATA
Stat5a	GCACTATGCCACACAGCTCCAG	ATTGTTGGCTTCGCGAACCA
Myl3	GAGGTAGAGAAACTGATGGCTG	ATGGTTGGGAGATGCTTGG
Crhbp	GATCTTACCCTCGGACACTTG	GTAACACAGGTCTGCTAAGGG
Col1a1	CATAAAGGGTCATCGTGGCT	TTGAGTCCGTCTTTGCCAG
Col4a2	ACGGACAGAAGGGTGAAAAG	ACAAGTGTGATGTCAGATGGG
Col5a1	AGGTTTCTGTGCTACTCGAAG	TTCACGGTTGTCAGGATGG
Fbn1	AATGAAGGCTATGAGGTGGC	TCTGTAGACTATACCCAGGCG
Hpln1	GTGAGGTGATTGAAGGGCTAG	CAGTCGTGGAAAGTAAGGGAA
Ifi30	GGAGTGTAGACTGAACATGGTG	GTGACACCTCAGGAGCATAC
Nfia	GTATTCTCCGCTCTGTCTCAC	TGAACCATGTGTAGGCGAAG
Ptbp3	ACCATGAACAGCTCGACTTC	AATGATATGACCTCTGCTTCGG
Lpl	AGCGTCATCAGGAGAAAGGCGA	GCGTAGCAGGAAGTCTGACCAA
Fshb	ATACCACTTGGTGTGCGGGCTA	AGCCAGGCAATCTTACGGTCTC
Lhβ (b)	ACTGTGCCGGCCTGTCAACG	AGCAGCCGGCAGTACTCGGA
Cyp11a	TCAAAGCCAGCATCAAGGAG	CTAGCCACCTGTACCAAAGTC
Cyp17a1	GCCCAAGTCAAAGACACCTAAT	GTACCCAGGCGAAGAGAATAGA
Cyp19a1	AGCTGAGAAACTGGAAGACTG	GAAGTACAGAGTGACCGACATG
Gnrh1	ACTGGTCCTATGGGTTGCGC	CCAGTGGACAGTACATTCGAAGTGC
Kiss1	TGCCCCTTCCTCCCAGAATGAT	TTAACGAGTTCCTGGGGTCCGG
